# Supplementary material for: Estimating energy expenditure of sperm whales living in social units
Source: Conserv Physiol. 2026 Apr 29;14(1):coag024. doi: 10.1093/conphys/coag024 (PMC13128299; doi:10.1093/conphys/coag024)
Supplement: Web_Material_coag024 [file web_material_coag024.zip]

Archive with 1 entries (1 files):
- Supp_Material_MPS_etal_Revision_Clean.pdf
